# Supplementary material for: Remodeling of the Mouse Liver and Skeletal Muscle Metabolome in Response to Continuous Acute Exercise and Disruption of AMPK-Glycogen Interactions
Source: Metabolites. 2026 Mar 20;16(3):205. doi: 10.3390/metabo16030205 (PMC13028007; doi:10.3390/metabo16030205)
Supplement: Supplementary file 1 [file metabolites-16-00205-s001.zip]

Archive with 1 entries (1 files):
- metabolites-4156446-supplementary.pdf
